# Supplementary material for: Transcriptional Regulation of the Equol Biosynthesis Gene Cluster in Adlercreutzia equolifaciens DSM19450T
Source: Nutrients. 2019 Apr 30;11(5):993. doi: 10.3390/nu11050993 (PMC6566806; doi:10.3390/nu11050993)
Supplement: Supplementary file 1 [file nutrients-11-00993-s001.zip]

Archive with 5 entries (5 files):
- Table 2 supplementary material-primers RT-PCR.docx
- Table 3 supplementary material-primers RT-PCR intergenic.docx
- Table 4 supplementary material-primers RT-qPCR.docx
- SuplementaryFigure1.pdf
- Table 1 supplementary material-Orfs.docx
